# Supplementary material for: Genetic variation in released gametes produces genetic diversity in the offspring of the broadcast spawning coral Acroporatenuis
Source: Sci Rep. 2022 Mar 23;12:5026. doi: 10.1038/s41598-022-08995-3 (PMC8943061; doi:10.1038/s41598-022-08995-3)
Supplement: Supplementary file 2 — Supplementary Information 2. [file 41598_2022_8995_MOESM2_ESM.xlsx]

## Sheet: 12406m3
Supplementary information 2 Ralative peak height of Microsatellite markers (12406m3)
Float 1		Alleles
Time	Collection	153	156	159	162	165	168	171	174
00:08:00	1st	0	0	0.185185	0.375	0.247685	0.19213	0	0
00:16:00	2nd	0	0.18838	0.169014	0.120599	0.522007	0	0	0
00:23:00	3rd	0	0.317861	0.209889	0.0716448	0.400605	0	0	0
00:30:00	4th	0	0.159917	0.328798	0.157195	0.35409	0	0	0
00:38:00	5th	0	0.146282	0.344151	0.163236	0.346331	0	0	0
00:46:00	6th	0	0.0525539	0.334514	0.283732	0.261884	0	0.0463537	0.0209625
Float 2
Time	Collection	153	156	159	162	165	168	171	174
00:13:00	1st	0	0.0496168	0.206535	0.245664	0.498185	0	0	0
00:20:00	2nd	0.452915	0	0.547085	0	0	0	0	0
00:29:00	3rd	0	0	0.235521	0	0.764479	0	0	0
00:35:00	4th	0.0949914	0	0.431779	0.219344	0.253886	0	0	0
00:50:00	5th	0.0544125	0.0557759	0.184432	0.382375	0.295488	0.00941993	0	0.0180962
Float 3
Time	Collection	153	156	159	162	165	168	171	174
00:12:00	1st	0	0	1	0	0	0	0	0
00:19:00	2nd	nd
00:34:00	3rd	0	0.142552	0.199339	0.241151	0.40704	0.00991832	0	0
00:44:00	4th	0	0.12215	0.159845	0.473187	0.214119	0.0128238	0.00867876	0.00919689
Float 4
Time	Collection	153	156	159	162	165	168	171	174
00:10:00	1st	0	0.356474	0.173947	0.0522621	0.400156	0.0171607	0	0
00:18:00	2nd	nd
00:27:00	3rd	0	0.191702	0.251788	0.237482	0.319027	0	0	0
00:32:00	4th	0	0	0	0	1	0	0	0
00:40:00	5th	0	0.27011	0.138019	0.157494	0.434378	0	0	0
00:49:00	6th	0	0.14267	0.195026	0.350131	0.184555	0.039267	0.0883508	0

## Sheet: 11543m5
Supplementary information 2 Ralative peak height of Microsatellite markers (11543m3)
Float 1		Alleles
Time	Collection	120	122	124	126	128	130	132	154	231
00:08:00	1st	0	0	0	1	0	0	0	0	0
00:16:00	2nd	0.0182496	0.0127747	0	0.561402	0	0.407574	0	0	0
00:23:00	3rd	0.0163342	0.00945047	0	0.604947	0	0.369268	0	0	0
00:30:00	4th	0.0282264	0.0147921	0	0.580677	0.00607403	0.37023	0	0	0
00:38:00	5th	0.0175439	0.00919867	0	0.633476	0	0.339782	0	0	0
00:46:00	6th	0.0357718	0.00965838	0	0.723931	0	0.230639	0	0	0
Float 2
Time	Collection	120	122	124	126	128	130	132	154	231
00:13:00	1st	0.0135547	0.00768101	0	0.601604	0.0111826	0.365978	0	0	0
00:20:00	2nd	0.0147667	0.00974601	0	0.558181	0	0.411498	0	0.00580823	0
00:29:00	3rd	0	0	0	0.463943	0	0.536057	0	0	0
00:35:00	4th	0	0	0	0.702251	0	0.297749	0	0	0
00:50:00	5th	0.0297491	0.0184015	0	0.50825	0.00619518	0.437404	0	0	0
Float 3
Time	Collection	120	122	124	126	128	130	132	154	231
00:12:00	1st	0	0	0	0.832531	0	0.167469	0	0	0
00:19:00	2nd	0	0	0	0.770327	0	0.229673	0	0	0
00:34:00	3rd	0.0320916	0.0172414	0	0.525359	0	0.425308	0	0	0
00:44:00	4th	0.0980178	0.028555	0	0.514967	0.00959494	0.34582	0.0030451	0	0
Float 4
Time	Collection	120	122	124	126	128	130	132	154	231
00:10:00	1st	0.0203393	0.0140211	0.00943396	0.539553	0.00545266	0.405747	0	0.00545266	0
00:18:00	2nd	0	0	0	0.537539	0	0.462461	0	0	0
00:27:00	3rd	0	0	0	0.700299	0.0351271	0.264574	0	0	0
00:32:00	4th	0	0	0	0.150884	0	0.849116	0	0	0
00:40:00	5th	0	0	0	0.394512	0	0.605488	0	0	0
00:49:00	6th	0	0	0	0.440073	0	0.477996	0	0	0.0819306

## Sheet: 11401m4
Supplementary information 2 Ralative peak height of Microsatellite markers (11401m4)
Float 1		Alleles
Time	Collection	383	391	395	399	401	403	405	407	409	411	415
00:08:00	1st	0	0	0	0	0	0.380282	0	0	0	0.217304	0.402414
00:16:00	2nd	0	0.0425354	0	0.210175	0.0834028	0.425354	0	0.157631	0	0.0809008	0
00:23:00	3rd	0	0	0	0.365161	0.250968	0.214194	0	0.169677	0	0	0
00:30:00	4th	0	0	0	0.105836	0	0.561536	0	0.253402	0	0.0792259	0
00:38:00	5th	0	0.017644	0.0199792	0.1274	0	0.494292	0	0.256876	0	0.083809	0
00:46:00	6th	0	0.0909091	0	0.106777	0	0.399008	0	0.324628	0	0.0786777	0
Float 2
Time	Collection	383	391	395	399	401	403	405	407	409	411	415
00:13:00	1st	0	0.0487805	0.02302	0.146616	0	0.232118	0	0.53083	0	0.0186352	0
00:20:00	2nd	0	0.0697413	0.0674916	0.177728	0.103487	0.421822	0	0.15973	0	0	0
00:29:00	3rd	0	0	0	0.164491	0	0.407311	0	0.428198	0	0	0
00:35:00	4th	0	0.130064	0	0.268657	0	0.319829	0	0	0.148188	0.133262	0
00:50:00	5th	0	0.0183357	0.104501	0.34389	0.128222	0.10168	0.0226952	0.0792409	0.148224	0.053212	0
Float 3
Time	Collection	383	391	395	399	401	403	405	407	409	411	415
00:12:00	1st	0.0403413	0	0	0.0488751	0	0.59038	0	0.207137	0	0.0744763	0.0387898
00:19:00	2nd	0.156388	0.0867841	0	0.136564	0	0.414978	0	0.205286	0	0	0
00:34:00	3rd	0	0.0407643	0	0.168917	0	0.465732	0	0.262675	0	0.0619108	0
00:44:00	4th	0	0.0261574	0.0319701	0.342537	0	0.340461	0	0.0957027	0	0.163172	0
Float 4
Time	Collection	383	391	395	399	401	403	405	407	409	411	415
00:10:00	1st	0.00805878	0	0.0510785	0.458639	0	0.27305	0	0.192581	0	0.0165916	0
00:18:00	2nd	0	0	0	0	0	1	0	0	0	0	0
00:27:00	3rd	0	0	0	0	0	1	0	0	0	0	0
00:32:00	4th	0	0.206997	0	0	0	0.793003	0	0	0	0	0
00:40:00	5th	0	0	0	0.650246	0	0	0	0.349754	0	0	0
00:49:00	6th	0	0.084022	0.0440771	0	0.0509642	0.506887	0	0.155647	0.0550964	0.103306	0

## Sheet: 441m6
Supplementary information 2 Ralative peak height of Microsatellite markers (441m6)
Float 1		Alleles
Time	Collection	279	285	291	297	299	303
00:08:00	1st	0	0.637681	0.362319	0	0	0
00:16:00	2nd	0	0.263067	0.456671	0.193948	0	0.0863136
00:23:00	3rd	0	0.287152	0.231424	0.26161	0	0.219814
00:30:00	4th	0	0.39452	0.517717	0.0877627	0	0
00:38:00	5th	0	0.375998	0.475334	0.106383	0	0.0422847
00:46:00	6th	0	0.221193	0.554239	0.207902	0	0.0166667
Float 2
Time	Collection	279	285	291	297	299	303
00:13:00	1st	0	0.364439	0.30517	0.20681	0.123581	0
00:20:00	2nd	0.118156	0.116715	0.451009	0.314121	0	0
00:29:00	3rd	0	0.312944	0.530429	0.101328	0	0.0552981
00:35:00	4th	0	0.350173	0.349481	0.247059	0	0.0532872
00:50:00	5th	0	0.382598	0.125274	0.424817	0	0.0673107
Float 3
Time	Collection	279	285	291	297	299	303
00:12:00	1st	0	0.492857	0.507143	0	0	0
00:19:00	2nd	0	0.603659	0.396341	0	0	0
00:34:00	3rd	0	0.285204	0.59254	0.122256	0	0
00:44:00	4th	0	0.515473	0.146625	0.322551	0	0.0153509
Float 4
Time	Collection	279	285	291	297	299	303
00:10:00	1st	0	0.127604	0.267004	0.288297	0	0.317096
00:18:00	2nd	nd
00:27:00	3rd	0	0.385562	0.57178	0.0426579	0	0
00:32:00	4th	nd
00:40:00	5th	0	0.452555	0.248175	0	0	0.29927
00:49:00	6th	0	0.358145	0.572816	0.0690399	0	0

## Sheet: 11292m4
Supplementary information 2 Ralative peak height of Microsatellite markers (11292m4)
Float 1		Alleles
Time	Collection	463	467	471	475	479	483	487	491	495
00:08:00	1st	0	0	0.591837	0	0	0.29128	0.116883	0	0
00:16:00	2nd	0	0	0.553071	0.0467717	0	0.22378	0.165984	0	0.0103937
00:23:00	3rd	0	0	0.811083	0.0183064	0	0.0749689	0.0956413	0	0
00:30:00	4th	0	0	0.498743	0.0101738	0	0.253544	0.225995	0	0.0115455
00:38:00	5th	0	0	0.472927	0.0223674	0.00675451	0.254678	0.232975	0	0.0102979
00:46:00	6th	0	0	0.446491	0.0255517	0	0.319064	0.208893	0	0
Float 2
Time	Collection	463	467	471	475	479	483	487	491	495
00:13:00	1st	0	0	0.584165	0.109102	0	0.306733	0	0	0
00:20:00	2nd	0	0	1	0	0	0	0	0	0
00:29:00	3rd	0	0	0.416451	0.147181	0	0.384377	0.0519917	0	0
00:35:00	4th	0	0	0.534257	0	0	0.369534	0.048105	0.048105	0
00:50:00	5th	0.0636693	0.0038415	0.613858	0.0270328	0	0.158924	0.0210571	0.111617	0
Float 3
Time	Collection	463	467	471	475	479	483	487	491	495
00:12:00	1st	0	0	0.658683	0	0	0.341317	0	0	0
00:19:00	2nd	nd
00:34:00	3rd	0	0	0.465989	0.0457724	0	0.3363	0.151939	0	0
00:44:00	4th	0	0	0.47418	0	0.00936123	0.179148	0.0789892	0.253977	0.0043441
Float 4
Time	Collection	463	467	471	475	479	483	487	491	495
00:10:00	1st	0	0	0.816215	0	0	0.142701	0.0410846	0	0
00:18:00	2nd	nd
00:27:00	3rd	0	0	0.331325	0.209337	0	0.349398	0.10994	0	0
00:32:00	4th	nd
00:40:00	5th	0	0	1	0	0	0	0	0	0
00:49:00	6th	0	0	0.52381	0	0	0.47619	0	0	0

## Sheet: 10366m5
Supplementary information 2 Ralative peak height of Microsatellite markers (10366m5)
Float 1		Alleles
Time	Collection	209	211	213	215	217	219	223	225	227
00:08:00	1st	nd
00:16:00	2nd	0	0	0	0.210309	0.11134	0	0.410309	0.268041	0
00:23:00	3rd	0	0	0	0.119205	0	0	0.549669	0.331126	0
00:30:00	4th	0.0524899	0	0.0762674	0.264693	0.194706	0	0	0.282638	0.129206
00:38:00	5th	0.0232246	0.0226488	0.0504798	0.156046	0.123992	0	0.229846	0.29856	0.0952015
00:46:00	6th	0	0	0.0820669	0.22695	0.119048	0	0.264438	0.234549	0.0729483
Float 2
Time	Collection	209	211	213	215	217	219	223	225	227
00:13:00	1st	0	0	0.117557	0.143511	0	0	0.329771	0.279389	0.129771
00:20:00	2nd	nd
00:29:00	3rd	nd
00:35:00	4th	0	0	0	0.416667	0	0	0.313333	0.27	0
00:50:00	5th	0	0	0.101098	0.111473	0.0747299	0.0233665	0.253301	0.286057	0.149974
Float 3
Time	Collection	209	211	213	215	217	219	223	225	227
00:12:00	1st	nd
00:19:00	2nd	nd
00:34:00	3rd	0.0381053	0.0505425	0.0870601	0.216459	0.189203	0	0	0.313046	0.105583
00:44:00	4th	0	0	0.0471247	0.0878458	0.129997	0.0231271	0.272179	0.379981	0.0597451
Float 4
Time	Collection	209	211	213	215	217	219	223	225	227
00:10:00	1st	0	0	0.0953248	0.12629	0.0364299	0	0.391014	0.309047	0.0418944
00:18:00	2nd	nd
00:27:00	3rd	nd
00:32:00	4th	nd
00:40:00	5th	nd
00:49:00	6th	nd

## Sheet: 12130m5
Supplementary information 2 Ralative peak height of Microsatellite markers (12130m5)
Float 1		Alleles
Time	Collection	215	229	241	261	269	277
00:08:00	1st	0	0	0.695378	0	0	0.304622
00:16:00	2nd	0	0	0.780308	0	0	0.219692
00:23:00	3rd	0	0	0.775021	0	0.0624465	0.162532
00:30:00	4th	0	0	0.716109	0.00597015	0	0.277921
00:38:00	5th	0	0	0.710805	0.00642202	0	0.282773
00:46:00	6th	0	0	0.743073	0	0.00685272	0.250074
Float 2
Time	Collection	215	229	241	261	269	277
00:13:00	1st	0	0	0.682105	0	0	0.317895
00:20:00	2nd	0	0	1	0	0	0
00:29:00	3rd	0	0	0.781008	0	0	0.218992
00:35:00	4th	0	0	0.77459	0	0.0938232	0.131587
00:50:00	5th	0	0	0.859529	0.0123576	0.064105	0.0640085
Float 3
Time	Collection	215	229	241	261	269	277
00:12:00	1st	0	0	0.30989	0	0	0.69011
00:19:00	2nd	0	0	0.883002	0	0	0.116998
00:34:00	3rd	0	0	0.682244	0	0	0.317756
00:44:00	4th	0	0.00923023	0.777952	0.0153257	0.0613898	0.136102
Float 4
Time	Collection	215	229	241	261	269	277
00:10:00	1st	0	0	0.831301	0	0	0.168699
00:18:00	2nd	0.482993	0	0.517007	0	0	0
00:27:00	3rd	0	0	0.706378	0	0	0.293622
00:32:00	4th	0	0	0.595142	0	0	0.404858
00:40:00	5th	0	0	0.717647	0	0	0.282353
00:49:00	6th	0	0	0.733772	0	0	0.266228
