# Supplementary material for: Genetic variation in released gametes produces genetic diversity in the offspring of the broadcast spawning coral Acroporatenuis
Source: Sci Rep. 2022 Mar 23;12:5026. doi: 10.1038/s41598-022-08995-3 (PMC8943061; doi:10.1038/s41598-022-08995-3)
Supplement: Supplementary file 3 — Supplementary Information 3. [file 41598_2022_8995_MOESM3_ESM.xlsx]

## Sheet: 12406m3(Float 1)
Supplementary information 3 Alleles in the fertilized eggs (12406m3)
Float1
Spawned Colony	Genotypes
1st Collection			Alleles	153	156	159	162	165	168	171	174
FertilizedEggNo	Genotypes		Number of alleles appared in all of larvae	0	1	1	0	0	0	0	0
F1_1st_01	156	159
F1_1st_02	nd
2nd Collection			Alleles	153	156	159	162	165	168	171	174
FertilizedEggNo	Genotypes		Number of alleles appared in all of larvae	0	0	0	0	4	0	0	0
F1_2nd_01	165	165
F1_2nd_02	165	165
3rd Collection			Alleles	153	156	159	162	165	168	171	174
FertilizedEggNo	Genotypes		Number of alleles appared in all of larvae	0	5	4	0	3	0	0	0
F1_3rd_01	156	159
F1_3rd_02	156	165
F1_3rd_03	156	159
F1_3rd_04	159	165
F1_3rd_05	156	156
F1_3rd_06	159	165
4th Collection			Alleles	153	156	159	162	165	168	171	174
FertilizedEggNo	Genotypes		Number of alleles appared in all of larvae	0	8	21	8	25	0	0	0
F1_4th_01	159	162
F1_4th_02	165	165
F1_4th_03	156	159
F1_4th_04	159	165
F1_4th_05	156	162
F1_4th_06	156	159
F1_4th_07	162	165
F1_4th_08	165	165
F1_4th_09	156	159
F1_4th_10	165	165
F1_4th_11	159	165
F1_4th_12	159	165
F1_4th_13	159	159
F1_4th_14	159	162
F1_4th_15	156	159
F1_4th_16	159	165
F1_4th_17	159	165
F1_4th_18	156	162
F1_4th_19	156	159
F1_4th_20	159	162
F1_4th_21	165	165
F1_4th_22	156	159
F1_4th_23	159	165
F1_4th_24	165	165
F1_4th_25	165	165
F1_4th_26	162	165
F1_4th_27	159	165
F1_4th_28	159	165
F1_4th_29	165	165
F1_4th_30	159	165
F1_4th_31	159	162
5th Collection				153	156	159	162	165	168	171	174
FertilizedEggNo	Genotypes		Number of alleles appared in all of larvae	0	3	14	7	24	0	0	0
F1_5th_01	159	162
F1_5th_02	165	165
F1_5th_03	159	165
F1_5th_04	162	162
F1_5th_05	165	165
F1_5th_06	165	165
F1_5th_07	159	159
F1_5th_08	159	165
F1_5th_09	159	162
F1_5th_10	156	165
F1_5th_11	165	165
F1_5th_12	159	165
F1_5th_13	159	165
F1_5th_14	159	159
F1_5th_15	159	165
F1_5th_16	165	165
F1_5th_17	156	159
F1_5th_18	159	165
F1_5th_19	165	165
F1_5th_20	162	165
F1_5th_21	159	165
F1_5th_22	162	165
F1_5th_23	156	165
F1_5th_24	162	165
6th Collection				153	156	159	162	165	168	171	174
FertilizedEggNo	Genotypes		Number of alleles appared in all of larvae	0	8	17	5	12	0	0	0
F1_6th_01	159	165
F1_6th_02	156	159
F1_6th_03	159	159
F1_6th_04	159	165
F1_6th_05	165	165
F1_6th_06	156	159
F1_6th_07	156	162
F1_6th_08	nd
F1_6th_09	nd
F1_6th_10	nd
F1_6th_11	159	165
F1_6th_12	159	162
F1_6th_13	162	165
F1_6th_14	156	159
F1_6th_15	156	159
F1_6th_16	165	165
F1_6th_17	159	159
F1_6th_18	156	165
F1_6th_19	159	159
F1_6th_20	162	165
F1_6th_21	162	165
F1_6th_22	159	165
F1_6th_23	156	159
F1_6th_24	nd
F1_6th_25	156	159
F1_6th_26	nd

## Sheet: 12406m3(Float 2)
Supplementary information 3 Alleles in the fertilized eggs (12406m3)
Float2
Spawned Colony	Genotypes
1st Collection			Alleles	153	156	159	162	165	168	171	174
FertilizedEggNo	Genotypes		Number of alleles appared in all of larvae	0	0	4	4	12	0	0	0
F2_1st_01	165	165
F2_1st_02	159	162
F2_1st_03	159	165
F2_1st_04	162	165
F2_1st_05	165	165
F2_1st_06	162	165
F2_1st_07	159	165
F2_1st_08	159	165
F2_1st_09	165	165
F2_1st_10	162	165
2nd Collection			Alleles	153	156	159	162	165	168	171	174
FertilizedEggNo	Genotypes		Number of alleles appared in all of larvae	0	0	2	0	0	0	0	0
F2_2nd_01	159	159
3rd Collection			Alleles	153	156	159	162	165	168	171	174
FertilizedEggNo	Genotypes		Number of alleles appared in all of larvae	0	2	7	2	7	0	0	0
F2_3rd_01	156	159
F2_3rd_02	165	165
F2_3rd_03	159	159
F2_3rd_04	159	165
F2_3rd_05	159	162
F2_3rd_06	159	162
F2_3rd_07	165	165
F2_3rd_08	156	159
F2_3rd_09	165	165
4th Collection			Alleles	153	156	159	162	165	168	171	174
FertilizedEggNo	Genotypes		Number of alleles appared in all of larvae	0	4	1	2	4	1	0	0
F2_4th_01	156	165
F2_4th_02	156	165
F2_4th_03	162	168
F2_4th_04	156	156
F2_4th_05	159	165
F2_4th_06	162	165
5th Collection			Alleles	153	156	159	162	165	168	171	174
FertilizedEggNo	Genotypes		Number of alleles appared in all of larvae	7	6	29	37	37	14	0	0
F2_5th_01	162	162
F2_5th_02	162	162
F2_5th_03	174	174
F2_5th_04	159	162
F2_5th_05	156	165
F2_5th_06	162	162
F2_5th_07	159	165
F2_5th_08	153	165
F2_5th_09	162	165
F2_5th_10	159	159
F2_5th_11	162	165
F2_5th_12	153	159
F2_5th_13	nd
F2_5th_14	153	162
F2_5th_15	159	162
F2_5th_16	165	165
F2_5th_17	159	165
F2_5th_18	159	159
F2_5th_19	156	162
F2_5th_20	162	165
F2_5th_21	168	168
F2_5th_22	159	165
F2_5th_23	162	165
F2_5th_24	162	174
F2_5th_25	162	162
F2_5th_26	159	165
F2_5th_27	168	168
F2_5th_28	159	165
F2_5th_29	162	162
F2_5th_30	162	165
F2_5th_31	156	162
F2_5th_32	165	165
F2_5th_33	168	168
F2_5th_34	156	159
F2_5th_35	159	162
F2_5th_36	156	165
F2_5th_37	159	165
F2_5th_38	168	168
F2_5th_39	162	162
F2_5th_40	159	159
F2_5th_41	159	165
F2_5th_42	153	165
F2_5th_43	165	165
F2_5th_44	162	162
F2_5th_45	nd
F2_5th_46	165	165
F2_5th_47	165	168
F2_5th_48	162	162
F2_5th_49	159	165
F2_5th_50	159	165
F2_5th_51	153	165
F2_5th_52	162	165
F2_5th_53	165	165
F2_5th_54	153	165
F2_5th_55	159	165
F2_5th_56	159	159
F2_5th_57	156	162
F2_5th_58	168	168
F2_5th_59	159	165
F2_5th_60	162	162
F2_5th_61	153	162
F2_5th_62	159	162
F2_5th_63	162	165
F2_5th_64	159	162
F2_5th_65	159	162
F2_5th_66	159	165
F2_5th_67	168	168
F2_5th_68	168	174
F2_5th_69	159	165

## Sheet: 12406m3(Float 3)
Supplementary information 3 Alleles in the fertilized eggs (12406m3)
Float3
Spawned Colony	Genotypes
1st Collection			Alleles	153	156	159	162	165	168	171	174
FertilizedEggNo	Genotypes		Number of alleles appared in all of larvae	0	0	1	1	2	0	0	0
F3_1st_01	162	165
F3_1st_02	159	165
2nd Collection			Alleles	153	156	159	162	165	168	171	174
FertilizedEggNo	Genotypes		Number of alleles appared in all of larvae	0	0	2	0	2	0	0	0
F3_2nd_01	159	165
F3_2nd_02	159	165
3rd Collection			Alleles	153	156	159	162	165	168	171	174
FertilizedEggNo	Genotypes		Number of alleles appared in all of larvae	0	10	33	20	23	0	0	0
F3_3rd_01	nd
F3_3rd_02	159	162
F3_3rd_03	159	162
F3_3rd_04	162	165
F3_3rd_05	156	162
F3_3rd_06	159	165
F3_3rd_07	159	162
F3_3rd_08	159	165
F3_3rd_09	nd
F3_3rd_10	159	159
F3_3rd_11	162	165
F3_3rd_12	nd
F3_3rd_13	159	159
F3_3rd_14	159	165
F3_3rd_15	156	165
F3_3rd_16	165	165
F3_3rd_17	162	165
F3_3rd_18	156	162
F3_3rd_19	159	165
F3_3rd_20	159	165
F3_3rd_21	156	165
F3_3rd_22	159	162
F3_3rd_23	159	165
F3_3rd_24	nd
F3_3rd_25	156	159
F3_3rd_26	162	165
F3_3rd_27	162	162
F3_3rd_28	159	159
F3_3rd_29	162	165
F3_3rd_30	165	165
F3_3rd_31	159	165
F3_3rd_32	159	165
F3_3rd_33	159	162
F3_3rd_34	159	162
F3_3rd_35	159	165
F3_3rd_36	156	165
F3_3rd_37	159	159
F3_3rd_38	159	162
F3_3rd_39	159	165
F3_3rd_40	159	162
F3_3rd_41	159	159
F3_3rd_42	159	162
F3_3rd_43	156	165
F3_3rd_44	156	159
F3_3rd_45	162	162
F3_3rd_46	156	159
F3_3rd_47	156	159
4th Collection			Alleles	153	156	159	162	165	168	171	174
FertilizedEggNo	Genotypes		Number of alleles appared in all of larvae	0	6	17	53	19	1	0	0
F3_4th_01	162	162
F3_4th_02	162	165
F3_4th_03	159	165
F3_4th_04	162	165
F3_4th_05	159	162
F3_4th_06	162	162
F3_4th_07	165	165
F3_4th_08	162	165
F3_4th_09	159	162
F3_4th_10	162	162
F3_4th_11	159	162
F3_4th_12	165	165
F3_4th_13	162	162
F3_4th_14	159	168
F3_4th_15	159	159
F3_4th_16	162	162
F3_4th_17	162	162
F3_4th_18	159	162
F3_4th_19	156	165
F3_4th_20	165	165
F3_4th_21	162	165
F3_4th_22	159	162
F3_4th_23	156	162
F3_4th_24	159	162
F3_4th_25	162	162
F3_4th_26	162	162
F3_4th_27	162	165
F3_4th_28	159	162
F3_4th_29	159	162
F3_4th_30	159	162
F3_4th_31	162	162
F3_4th_32	156	159
F3_4th_33	162	162
F3_4th_34	162	162
F3_4th_35	159	162
F3_4th_36	162	165
F3_4th_37	162	162
F3_4th_38	156	159
F3_4th_39	162	162
F3_4th_40	162	165
F3_4th_41	162	165
F3_4th_42	162	165
F3_4th_43	156	159
F3_4th_44	162	165
F3_4th_45	162	162
F3_4th_46	156	162
F3_4th_47	162	165
F3_4th_48	162	162

## Sheet: 11543m5(Float 1)
Supplementary information 3 Alleles in the fertilized eggs (11543m5)
Float1
Spawned Colony	Genotypes
1st Collection			Alleles	120	122	124	126	128	130	132	154
FertilizedEggNo	Genotypes		Number of alleles appared in all of larvae	0	0	0	2	0	0	0	0
F1_1st_01	126	126
F1_1st_02	nd
2nd Collection			Alleles	120	122	124	126	128	130	132	154
FertilizedEggNo	Genotypes		Number of alleles appared in all of larvae	0	0	0	4	0	0	0	0
F1_2nd_01	126	126
F1_2nd_02	126	126
3rd Collection			Alleles	120	122	124	126	128	130	132	154
FertilizedEggNo	Genotypes		Number of alleles appared in all of larvae	0	0	0	7	0	0	5	0
F1_3rd_01	132	132
F1_3rd_02	126	132
F1_3rd_03	126	126
F1_3rd_04	126	132
F1_3rd_05	126	126
F1_3rd_06	126	132
4th Collection			Alleles	120	122	124	126	128	130	132	154
FertilizedEggNo	Genotypes		Number of alleles appared in all of larvae	0	0	0	49	0	0	13	0
F1_4th_01	126	126
F1_4th_02	126	126
F1_4th_03	126	132
F1_4th_04	126	126
F1_4th_05	126	132
F1_4th_06	126	126
F1_4th_07	126	126
F1_4th_08	126	126
F1_4th_09	126	126
F1_4th_10	126	126
F1_4th_11	126	132
F1_4th_12	126	126
F1_4th_13	126	126
F1_4th_14	126	132
F1_4th_15	126	132
F1_4th_16	126	126
F1_4th_17	126	132
F1_4th_18	126	132
F1_4th_19	126	132
F1_4th_20	126	132
F1_4th_21	126	126
F1_4th_22	126	126
F1_4th_23	132	132
F1_4th_24	126	132
F1_4th_25	126	132
F1_4th_26	126	126
F1_4th_27	126	126
F1_4th_28	126	126
F1_4th_29	126	126
F1_4th_30	126	126
F1_4th_31	126	126
5th Collection				120	122	124	126	128	130	132	154
FertilizedEggNo	Genotypes		Number of alleles appared in all of larvae	0	0	0	29	0	0	17	0
F1_5th_01	126	126
F1_5th_02	132	132
F1_5th_03	126	132
F1_5th_04	nd
F1_5th_05	126	132
F1_5th_06	126	126
F1_5th_07	126	132
F1_5th_08	132	132
F1_5th_09	126	132
F1_5th_10	126	132
F1_5th_11	126	126
F1_5th_12	126	132
F1_5th_13	126	132
F1_5th_14	126	132
F1_5th_15	126	126
F1_5th_16	126	132
F1_5th_17	126	132
F1_5th_18	126	132
F1_5th_19	126	126
F1_5th_20	126	126
F1_5th_21	126	126
F1_5th_22	126	126
F1_5th_23	126	132
F1_5th_24	126	132
6th Collection				120	122	124	126	128	130	132	154
FertilizedEggNo	Genotypes		Number of alleles appared in all of larvae	0	0	0	39	0	0	13	0
F1_6th_01	126	126
F1_6th_02	126	126
F1_6th_03	126	132
F1_6th_04	126	132
F1_6th_05	126	126
F1_6th_06	126	126
F1_6th_07	126	126
F1_6th_08	126	126
F1_6th_09	126	132
F1_6th_10	126	132
F1_6th_11	126	132
F1_6th_12	126	132
F1_6th_13	126	126
F1_6th_14	126	132
F1_6th_15	126	126
F1_6th_16	126	126
F1_6th_17	126	126
F1_6th_18	126	132
F1_6th_19	126	132
F1_6th_20	126	132
F1_6th_21	126	132
F1_6th_22	126	132
F1_6th_23	126	132
F1_6th_24	126	126
F1_6th_25	126	126
F1_6th_26	126	126

## Sheet: 11543m5(Float 2)
Supplementary information 3 Alleles in the fertilized eggs (11543m5)
Float2
Spawned Colony	Genotypes
1st Collection			Alleles	120	122	124	126	128	130	132	154
FertilizedEggNo	Genotypes		Number of alleles appared in all of larvae	0	0	0	13	0	0	5	0
F2_1st_01	126	132
F2_1st_02	126	132
F2_1st_03	126	126
F2_1st_04	132	132
F2_1st_05	126	126
F2_1st_06	126	132
F2_1st_07	126	126
F2_1st_08	126	126
F2_1st_09	126	126
F2_1st_10	126	132
2nd Collection			Alleles	120	122	124	126	128	130	132	154
FertilizedEggNo	Genotypes		Number of alleles appared in all of larvae	0	0	0	0	0	0	0	0
F2_2nd_01	126	126
3rd Collection			Alleles	120	122	124	126	128	130	132	154
FertilizedEggNo	Genotypes		Number of alleles appared in all of larvae	0	0	0	9	0	0	7	0
F2_3rd_01	126	132
F2_3rd_02	132	132
F2_3rd_03	126	132
F2_3rd_04	126	126
F2_3rd_05	126	132
F2_3rd_06	126	132
F2_3rd_07	126	126
F2_3rd_08	126	132
F2_3rd_09	126	126
4th Collection			Alleles	120	122	124	126	128	130	132	154
FertilizedEggNo	Genotypes		Number of alleles appared in all of larvae	0	0	0	6	0	2	0	0
F2_4th_01	126	126
F2_4th_02	126	126
F2_4th_03	130	130
F2_4th_04	126	126
F2_4th_05	nd
F2_4th_06	126	132
5th Collection			Alleles	120	122	124	126	128	130	132	154
FertilizedEggNo	Genotypes		Number of alleles appared in all of larvae	0	0	1	61	0	8	61	0
F2_5th_01	126	126
F2_5th_02	126	126
F2_5th_03	134	134
F2_5th_04	126	132
F2_5th_05	124	132
F2_5th_06	132	132
F2_5th_07	126	132
F2_5th_08	126	126
F2_5th_09	126	132
F2_5th_10	126	132
F2_5th_11	126	126
F2_5th_12	126	132
F2_5th_13	126	266
F2_5th_14	132	132
F2_5th_15	132	132
F2_5th_16	132	132
F2_5th_17	132	132
F2_5th_18	126	132
F2_5th_19	126	132
F2_5th_20	126	132
F2_5th_21	nd
F2_5th_22	126	132
F2_5th_23	126	132
F2_5th_24	132	132
F2_5th_25	132	132
F2_5th_26	126	132
F2_5th_27	nd
F2_5th_28	126	132
F2_5th_29	126	126
F2_5th_30	126	132
F2_5th_31	126	126
F2_5th_32	126	132
F2_5th_33	130	130
F2_5th_34	126	132
F2_5th_35	126	126
F2_5th_36	126	132
F2_5th_37	126	132
F2_5th_38	132	132
F2_5th_39	126	132
F2_5th_40	126	132
F2_5th_41	126	132
F2_5th_42	126	132
F2_5th_43	132	132
F2_5th_44	126	126
F2_5th_45	132	132
F2_5th_46	126	126
F2_5th_47	130	130
F2_5th_48	126	126
F2_5th_49	126	126
F2_5th_50	126	126
F2_5th_51	126	126
F2_5th_52	126	126
F2_5th_53	132	132
F2_5th_54	132	132
F2_5th_55	126	132
F2_5th_56	126	132
F2_5th_57	126	132
F2_5th_58	130	130
F2_5th_59	126	132
F2_5th_60	126	126
F2_5th_61	126	132
F2_5th_62	126	132
F2_5th_63	126	132
F2_5th_64	126	132
F2_5th_65	132	132
F2_5th_66	132	132
F2_5th_67	132	132
F2_5th_68	130	130
F2_5th_69	126	132

## Sheet: 11543m5(Float 3)
Supplementary information 3 Alleles in the fertilized eggs (11543m5)
Float3
Spawned Colony	Genotypes
1st Collection			Alleles	120	122	124	126	128	130	132	154
FertilizedEggNo	Genotypes		Number of alleles appared in all of larvae	0	0	0	2	0	0	2	0
F3_1st_01	126	132
F3_1st_02	126	132
2nd Collection			Alleles	120	122	124	126	128	130	132	154
FertilizedEggNo	Genotypes		Number of alleles appared in all of larvae	0	0	0	4	0	0	0	0
F3_2nd_01	126	126
F3_2nd_02	126	126
3rd Collection			Alleles	120	122	124	126	128	130	132	154
FertilizedEggNo	Genotypes		Number of alleles appared in all of larvae	0	0	0	57	0	0	31	0
F3_3rd_01	nd
F3_3rd_02	126	126
F3_3rd_03	132	132
F3_3rd_04	126	132
F3_3rd_05	126	132
F3_3rd_06	126	126
F3_3rd_07	132	132
F3_3rd_08	126	126
F3_3rd_09	126	126
F3_3rd_10	126	132
F3_3rd_11	126	126
F3_3rd_12	nd
F3_3rd_13	126	126
F3_3rd_14	126	126
F3_3rd_15	126	132
F3_3rd_16	126	132
F3_3rd_17	126	132
F3_3rd_18	126	132
F3_3rd_19	126	126
F3_3rd_20	132	132
F3_3rd_21	126	132
F3_3rd_22	126	126
F3_3rd_23	126	132
F3_3rd_24	nd
F3_3rd_25	126	132
F3_3rd_26	126	132
F3_3rd_27	126	126
F3_3rd_28	126	126
F3_3rd_29	126	126
F3_3rd_30	126	126
F3_3rd_31	132	132
F3_3rd_32	126	126
F3_3rd_33	126	126
F3_3rd_34	126	132
F3_3rd_35	126	132
F3_3rd_36	126	126
F3_3rd_37	126	126
F3_3rd_38	126	132
F3_3rd_39	126	126
F3_3rd_40	126	132
F3_3rd_41	126	126
F3_3rd_42	132	132
F3_3rd_43	126	126
F3_3rd_44	132	132
F3_3rd_45	126	126
F3_3rd_46	132	132
F3_3rd_47	132	132
4th Collection			Alleles	120	122	124	126	128	130	132	154
FertilizedEggNo	Genotypes		Number of alleles appared in all of larvae	0	0	0	72	0	0	23	0
F3_4th_01	126	126
F3_4th_02	126	136
F3_4th_03	126	126
F3_4th_04	126	126
F3_4th_05	126	132
F3_4th_06	126	126
F3_4th_07	126	126
F3_4th_08	126	126
F3_4th_09	126	132
F3_4th_10	126	132
F3_4th_11	126	126
F3_4th_12	126	126
F3_4th_13	126	132
F3_4th_14	126	132
F3_4th_15	126	132
F3_4th_16	126	126
F3_4th_17	126	126
F3_4th_18	126	132
F3_4th_19	126	126
F3_4th_20	126	126
F3_4th_21	126	132
F3_4th_22	132	132
F3_4th_23	126	126
F3_4th_24	126	126
F3_4th_25	126	132
F3_4th_26	126	132
F3_4th_27	132	132
F3_4th_28	126	126
F3_4th_29	126	132
F3_4th_30	126	132
F3_4th_31	126	132
F3_4th_32	126	126
F3_4th_33	126	132
F3_4th_34	126	126
F3_4th_35	126	132
F3_4th_36	126	126
F3_4th_37	126	126
F3_4th_38	126	126
F3_4th_39	126	132
F3_4th_40	132	132
F3_4th_41	126	132
F3_4th_42	126	126
F3_4th_43	126	126
F3_4th_44	126	126
F3_4th_45	126	126
F3_4th_46	126	126
F3_4th_47	126	126
F3_4th_48	126	126

## Sheet: 11401m4(Float 1)
Supplementary information 3 Alleles in the fertilized eggs (11401m4)
Float1
Spawned Colony	Genotypes
1st Collection			Alleles	391	395	399	401	403	405	407	409	411
FertilizedEggNo	Genotypes		Number of alleles appared in all of larvae	0	0	0	0	3	0	1	0
F1_1st_01	403	407
F1_1st_02	403	403
2nd Collection			Alleles	391	395	399	401	403	405	407	409	411
FertilizedEggNo	Genotypes		Number of alleles appared in all of larvae	1	0	0	0	3	0	0	0	0
F1_2nd_01	391	403
F1_2nd_02	403	403
3rd Collection			Alleles	391	395	399	401	403	405	407	409	411
FertilizedEggNo	Genotypes		Number of alleles appared in all of larvae	0	1	1	4	0	1	2	0	0
F1_3rd_01	401	407
F1_3rd_02	401	405
F1_3rd_03	401	401
F1_3rd_04	399	407
F1_3rd_05	395	415
F1_3rd_06	nd
4th Collection			Alleles	391	395	399	401	403	405	407	409	411
FertilizedEggNo	Genotypes		Number of alleles appared in all of larvae	0	0	4	5	28	0	17	0	2
F1_4th_01	389	403
F1_4th_02	399	401
F1_4th_03	403	415
F1_4th_04	403	407
F1_4th_05	399	403
F1_4th_06	403	415
F1_4th_07	403	407
F1_4th_08	403	403
F1_4th_09	407	415
F1_4th_10	407	415
F1_4th_11	403	407
F1_4th_12	403	407
F1_4th_13	403	403
F1_4th_14	403	403
F1_4th_15	401	401
F1_4th_16	403	407
F1_4th_17	407	411
F1_4th_18	403	403
F1_4th_19	403	403
F1_4th_20	403	407
F1_4th_21	399	401
F1_4th_22	403	403
F1_4th_23	399	401
F1_4th_24	407	411
F1_4th_25	403	407
F1_4th_26	403	407
F1_4th_27	403	407
F1_4th_28	389	403
F1_4th_29	403	407
F1_4th_30	403	407
F1_4th_31	407	407
5th Collection				391	395	399	401	403	405	407	409	411
FertilizedEggNo	Genotypes		Number of alleles appared in all of larvae	5	0	3	1	19	0	12	0	4
F1_5th_01	403	407
F1_5th_02	399	403
F1_5th_03	391	407
F1_5th_04	391	403
F1_5th_05	403	403
F1_5th_06	391	407
F1_5th_07	391	411
F1_5th_08	399	401
F1_5th_09	407	407
F1_5th_10	403	403
F1_5th_11	403	407
F1_5th_12	391	411
F1_5th_13	399	411
F1_5th_14	389	403
F1_5th_15	403	403
F1_5th_16	403	407
F1_5th_17	389	403
F1_5th_18	407	411
F1_5th_19	407	407
F1_5th_20	389	403
F1_5th_21	403	403
F1_5th_22	403	407
F1_5th_23	403	407
F1_5th_24	389	403
6th Collection				391	395	399	401	403	405	407	409	411
FertilizedEggNo	Genotypes		Number of alleles appared in all of larvae	2	0	1	0	27	0	18	0	2
F1_6th_01	403	407
F1_6th_02	403	403
F1_6th_03	403	407
F1_6th_04	403	407
F1_6th_05	403	407
F1_6th_06	403	403
F1_6th_07	403	403
F1_6th_08	403	407
F1_6th_09	403	403
F1_6th_10	403	407
F1_6th_11	403	407
F1_6th_12	403	407
F1_6th_13	403	403
F1_6th_14	399	407
F1_6th_15	389	403
F1_6th_16	407	407
F1_6th_17	403	403
F1_6th_18	407	407
F1_6th_19	391	403
F1_6th_20	403	411
F1_6th_21	407	407
F1_6th_22	403	407
F1_6th_23	403	407
F1_6th_24	389	411
F1_6th_25	391	407
F1_6th_26	403	403

## Sheet: 11401m4(Float 2)
Supplementary information 3 Alleles in the fertilized eggs (11401m4)
Float2
Spawned Colony	Genotypes
1st Collection			Alleles	391	395	399	401	403	405	407	409	411
FertilizedEggNo	Genotypes		Number of alleles appared in all of larvae	3	0	0	0	6	0	8	0	0
F2_1st_01	391	407
F2_1st_02	407	407
F2_1st_03	403	407
F2_1st_04	391	403
F2_1st_05	403	403
F2_1st_06	403	403
F2_1st_07	407	415
F2_1st_08	407	407
F2_1st_09	391	407
F2_1st_10	nd
2nd Collection			Alleles	391	395	399	401	403	405	407	409	411
FertilizedEggNo	Genotypes		Number of alleles appared in all of larvae	0	0	0	0	0	0	0	0	0
F2_2nd_01	391	401
3rd Collection			Alleles	391	395	399	401	403	405	407	409	411
FertilizedEggNo	Genotypes		Number of alleles appared in all of larvae	2	0	1	0	5	0	5	0	0
F2_3rd_01	409	409
F2_3rd_02	389	391
F2_3rd_03	407	407
F2_3rd_04	403	407
F2_3rd_05	391	407
F2_3rd_06	403	403
F2_3rd_07	403	407
F2_3rd_08	399	403
F2_3rd_09	407	407
4th Collection			Alleles	391	395	399	401	403	405	407	409	411
FertilizedEggNo	Genotypes		Number of alleles appared in all of larvae	0	0	1	0	3	0	2	0	0
F2_4th_01	407	407
F2_4th_02	403	403
F2_4th_03	399	409
F2_4th_04	403	411
F2_4th_05	nd
F2_4th_06	407	407
5th Collection			Alleles	391	395	399	401	403	405	407	409	411
FertilizedEggNo	Genotypes		Number of alleles appared in all of larvae	5	2	31	14	16	0	16	0	0
F2_5th_01	411	411
F2_5th_02	403	403
F2_5th_03	399	403
F2_5th_04	389	391
F2_5th_05	403	403
F2_5th_06	403	407
F2_5th_07	409	409
F2_5th_08	399	409
F2_5th_09	nd
F2_5th_10	403	407
F2_5th_11	407	407
F2_5th_12	399	401
F2_5th_13	403	407
F2_5th_14	nd
F2_5th_15	399	407
F2_5th_16	407	411
F2_5th_17	403	407
F2_5th_18	403	403
F2_5th_19	399	401
F2_5th_20	401	403
F2_5th_21	359	379
F2_5th_22	399	401
F2_5th_23	399	399
F2_5th_24	399	411
F2_5th_25	391	411
F2_5th_26	399	409
F2_5th_27	401	401
F2_5th_28	401	409
F2_5th_29	399	409
F2_5th_30	401	409
F2_5th_31	399	401
F2_5th_32	395	399
F2_5th_33	385	389
F2_5th_34	399	409
F2_5th_35	399	411
F2_5th_36	399	399
F2_5th_37	399	407
F2_5th_38	379	379
F2_5th_39	391	411
F2_5th_40	395	399
F2_5th_41	407	409
F2_5th_42	407	409
F2_5th_43	399	409
F2_5th_44	407	411
F2_5th_45	411	411
F2_5th_46	399	401
F2_5th_47	385	391
F2_5th_48	399	401
F2_5th_49	409	409
F2_5th_50	391	403
F2_5th_51	407	409
F2_5th_52	399	403
F2_5th_53	399	401
F2_5th_54	409	409
F2_5th_55	399	407
F2_5th_56	399	409
F2_5th_57	401	409
F2_5th_58	385	385
F2_5th_59	399	403
F2_5th_60	399	403
F2_5th_61	401	407
F2_5th_62	399	409
F2_5th_63	409	409
F2_5th_64	409	409
F2_5th_65	409	409
F2_5th_66	399	407
F2_5th_67	379	387
F2_5th_68	385	387
F2_5th_69	399	409

## Sheet: 11401m4(Float 3)
Supplementary information 3 Alleles in the fertilized eggs (11401m4)
Float3
Spawned Colony	Genotypes
1st Collection			Alleles	391	395	399	401	403	405	407	409	411
FertilizedEggNo	Genotypes		Number of alleles appared in all of larvae	1	0	0	0	2	0	1	0	0
F3_1st_01	391	407
F3_1st_02	403	403
2nd Collection			Alleles	391	395	399	401	403	405	407	409	411
FertilizedEggNo	Genotypes		Number of alleles appared in all of larvae	0	0	1	1	1	0	1	0	0
F3_2nd_01	399	401
F3_2nd_02	403	407
3rd Collection			Alleles	391	395	399	401	403	405	407	409	411
FertilizedEggNo	Genotypes		Number of alleles appared in all of larvae	4	1	8	9	31	0	24	4	3
F3_3rd_01	391	407
F3_3rd_02	403	407
F3_3rd_03	403	403
F3_3rd_04	403	415
F3_3rd_05	391	407
F3_3rd_06	399	401
F3_3rd_07	399	409
F3_3rd_08	401	401
F3_3rd_09	403	403
F3_3rd_10	399	403
F3_3rd_11	403	407
F3_3rd_12	403	403
F3_3rd_13	403	403
F3_3rd_14	407	411
F3_3rd_15	411	411
F3_3rd_16	399	407
F3_3rd_17	403	403
F3_3rd_18	401	403
F3_3rd_19	399	401
F3_3rd_20	409	409
F3_3rd_21	407	407
F3_3rd_22	403	403
F3_3rd_23	403	407
F3_3rd_24	nd
F3_3rd_25	407	407
F3_3rd_26	403	407
F3_3rd_27	403	403
F3_3rd_28	399	403
F3_3rd_29	389	391
F3_3rd_30	401	403
F3_3rd_31	399	407
F3_3rd_32	401	407
F3_3rd_33	407	407
F3_3rd_34	395	403
F3_3rd_35	403	409
F3_3rd_36	407	407
F3_3rd_37	407	407
F3_3rd_38	407	407
F3_3rd_39	407	407
F3_3rd_40	389	403
F3_3rd_41	391	403
F3_3rd_42	383	383
F3_3rd_43	399	401
F3_3rd_44	401	403
F3_3rd_45	403	403
F3_3rd_46	403	411
F3_3rd_47	385	385
4th Collection			Alleles	391	395	399	401	403	405	407	409	411
FertilizedEggNo	Genotypes		Number of alleles appared in all of larvae	6	4	34	2	21	0	9	0	17
F3_4th_01	399	403
F3_4th_02	395	399
F3_4th_03	391	403
F3_4th_04	403	411
F3_4th_05	391	411
F3_4th_06	399	403
F3_4th_07	399	399
F3_4th_08	399	399
F3_4th_09	399	403
F3_4th_10	403	411
F3_4th_11	403	415
F3_4th_12	399	399
F3_4th_13	391	399
F3_4th_14	403	407
F3_4th_15	403	407
F3_4th_16	399	403
F3_4th_17	407	411
F3_4th_18	399	399
F3_4th_19	395	407
F3_4th_20	399	403
F3_4th_21	399	399
F3_4th_22	399	403
F3_4th_23	399	407
F3_4th_24	403	411
F3_4th_25	395	399
F3_4th_26	403	411
F3_4th_27	401	403
F3_4th_28	407	411
F3_4th_29	399	411
F3_4th_30	403	411
F3_4th_31	399	403
F3_4th_32	399	407
F3_4th_33	399	403
F3_4th_34	399	399
F3_4th_35	391	399
F3_4th_36	399	403
F3_4th_37	399	399
F3_4th_38	403	411
F3_4th_39	391	411
F3_4th_40	401	411
F3_4th_41	407	411
F3_4th_42	399	411
F3_4th_43	395	411
F3_4th_44	399	403
F3_4th_45	399	399
F3_4th_46	407	411
F3_4th_47	411	415
F3_4th_48	391	411

## Sheet: 441m6(Float 1)
Supplementary information 3 Alleles in the fertilized eggs (441m6)
Float1
Spawned Colony	Genotypes
1st Collection			Alleles	127	279	285	291	297	299	303
FertilizedEggNo	Genotypes		Number of alleles appared in all of larvae	0	0	1	1	0	0	0
F1_1st_01	nd
F1_1st_02	285	291
2nd Collection			Alleles	127	279	285	291	297	299	303
FertilizedEggNo	Genotypes		Number of alleles appared in all of larvae	0	0	1	2	1	0	0
F1_2nd_01	291	291
F1_2nd_02	285	297
3rd Collection			Alleles	127	279	285	291	297	299	303
FertilizedEggNo	Genotypes		Number of alleles appared in all of larvae	0	0	1	9	1	0	1
F1_3rd_01	291	303
F1_3rd_02	291	291
F1_3rd_03	285	297
F1_3rd_04	291	291
F1_3rd_05	291	291
F1_3rd_06	291	291
4th Collection			Alleles	127	279	285	291	297	299	303
FertilizedEggNo	Genotypes		Number of alleles appared in all of larvae	0	0	20	31	3	4	2
F1_4th_01	291	291
F1_4th_02	291	291
F1_4th_03	nd
F1_4th_04	299	303
F1_4th_05	291	291
F1_4th_06	285	291
F1_4th_07	285	285
F1_4th_08	291	291
F1_4th_09	291	291
F1_4th_10	285	285
F1_4th_11	285	291
F1_4th_12	285	291
F1_4th_13	291	291
F1_4th_14	285	299
F1_4th_15	291	291
F1_4th_16	291	291
F1_4th_17	285	291
F1_4th_18	291	291
F1_4th_19	285	299
F1_4th_20	285	297
F1_4th_21	285	291
F1_4th_22	291	291
F1_4th_23	285	291
F1_4th_24	285	291
F1_4th_25	285	285
F1_4th_26	285	291
F1_4th_27	285	291
F1_4th_28	297	297
F1_4th_29	285	303
F1_4th_30	285	291
F1_4th_31	291	299
5th Collection				127	279	285	291	297	299	303
FertilizedEggNo	Genotypes		Number of alleles appared in all of larvae	0	0	11	26	4	1	0
F1_5th_01	291	291
F1_5th_02	291	291
F1_5th_03
F1_5th_04	285	291
F1_5th_05	285	299
F1_5th_06	285	291
F1_5th_07
F1_5th_08	291	297
F1_5th_09	285	291
F1_5th_10	285	291
F1_5th_11	285	291
F1_5th_12	291	291
F1_5th_13	291	297
F1_5th_14	285	297
F1_5th_15	291	291
F1_5th_16	291	291
F1_5th_17	291	291
F1_5th_18	291	291
F1_5th_19	nd
F1_5th_20	285	297
F1_5th_21	285	285
F1_5th_22	291	291
F1_5th_23	291	291
F1_5th_24	285	291
6th Collection				127	279	285	291	297	299	303
FertilizedEggNo	Genotypes		Number of alleles appared in all of larvae	0	0	14	22	4	0	2
F1_6th_01	291	291
F1_6th_02	285	285
F1_6th_03	285	291
F1_6th_04	285	291
F1_6th_05	291	291
F1_6th_06	291	291
F1_6th_07	nd
F1_6th_08	291	303
F1_6th_09	297	297
F1_6th_10	285	291
F1_6th_11	nd
F1_6th_12	291	291
F1_6th_13	nd
F1_6th_14	285	285
F1_6th_15	285	291
F1_6th_16	285	291
F1_6th_17	291	297
F1_6th_18	285	291
F1_6th_19
F1_6th_20	285	297
F1_6th_21	285	303
F1_6th_22	291	291
F1_6th_23	nd
F1_6th_24	285	285
F1_6th_25	291	291
F1_6th_26	291	291

[truncated: 11 more sheets: 441m6(Float 2), 441m6(Float 3), 11292m4(Float 1), 11292m4(Float 2), 11292m4(Float 3), 10366m5(Float1), 10366m5(Float 2), 10366m5(Float 3), 12130m5(Float 1), 12130m5(Float 2), 12130m5(Float 3)]
