# Supplementary material for: Genetic variation in released gametes produces genetic diversity in the offspring of the broadcast spawning coral Acroporatenuis
Source: Sci Rep. 2022 Mar 23;12:5026. doi: 10.1038/s41598-022-08995-3 (PMC8943061; doi:10.1038/s41598-022-08995-3)
Supplement: Supplementary file 4 — Supplementary Information 4. [file 41598_2022_8995_MOESM4_ESM.xlsx]

## Sheet: Sheet1
Supplementary information 1 Markers for genotyping of sperm/fertilized eggs
Locus	Repeat motif (Shinzato et al., 2014)	Primer sequences (Shinzato et al., 2014)	No. alleles (This study)	Size Range (bp) (This study)	Accession No.
12406m3	(AAC)12	M13R-GCTGAAGTTGTCTCCGTGC	8	153-174	AB915220
		TTTTCAGGCATATCAGGAGC
11543m5	(AAAAG)5	M13R-TTCTGACACAGCCATGAACC	9	120-231	AB915221
		CCCCTTTCCAAAATTCACC
11401m4	(ATTT)8	M13R-TGCAGACAGAACCGAGAAGG	11	383-415	AB915223
		TGGGCCACGATTCTTACG
441m6	(CTCGGT)4	M13R-GCCTTCCGGAACTATCGC	6	279-303	AB915224
		TGCGAAGATGGTGTCACG
11292m4	(AATG)4	M13R-TGCGAATGGAGCTCTGG	9	463-495	AB915225
		TCATTTCGTCCATTCATGC
10366m5	(AAAAC)5	M13R-CAACGACTGAAAGGCAGC	9	209-227	AB915228
		GGCTTTCGACTTTTATGTCC
12130m5	(AAAAC)6	M13R-TGAGGGTAAAGGCGGACC	6	215-277	AB915229
		TTTTGCTTTATCCGCATCG
